# Supplementary material for: QTL Mapping of Fiber-Related Traits Based on a High-Density Genetic Map in Flax (Linum usitatissimum L.)
Source: Front Plant Sci. 2018 Jul 17;9:885. doi: 10.3389/fpls.2018.00885 (PMC6056681; doi:10.3389/fpls.2018.00885)
Supplement: Table S2 — SLAF marker numbers and depth of the sequencing data. [file Table_2.XLSX]

## Sheet: Sheet1
Table S2. SLAF marker numbers and depth of the sequencing data.
Indi	MarkerNum	Total_Depth	Aver_Depth
NY17	2339	84733	36.23
DIANE	2339	80269	34.32
1	2084	14373	6.14
2	2042	14796	6.33
3	2001	12566	5.37
4	1926	8810	3.77
5	2026	11566	4.94
6	2122	14264	6.1
7	2076	12704	5.43
8	2105	14980	6.4
9	2081	14259	6.1
10	2013	11971	5.12
11	2125	17370	7.43
12	2014	13437	5.74
13	2109	15130	6.47
14	2003	11468	4.9
15	2084	12630	5.4
16	2122	15049	6.43
17	2047	14009	5.99
18	1907	9178	3.92
19	2036	12990	5.55
20	2152	16666	7.13
21	2024	12470	5.33
22	2126	16332	6.98
23	1972	11603	4.96
24	2090	15119	6.46
25	1934	10110	4.32
26	2071	14479	6.19
27	2085	16723	7.15
28	2170	21545	9.21
29	2099	14278	6.1
30	2056	13467	5.76
31	2006	11425	4.88
32	2063	14586	6.24
33	2079	14580	6.23
34	2149	18398	7.87
35	2012	12321	5.27
36	2135	18490	7.91
37	2045	15264	6.53
38	2091	16076	6.87
39	2102	11839	5.06
40	2108	16483	7.05
41	2005	12963	5.54
42	2038	14938	6.39
43	2091	14575	6.23
44	2018	10761	4.6
45	2157	18628	7.96
46	2152	18854	8.06
47	2152	15383	6.58
48	2126	16383	7
49	2167	20935	8.95
50	2100	16039	6.86
51	2151	18254	7.8
52	2093	14989	6.41
53	2198	19641	8.4
54	2112	16644	7.12
55	2172	17740	7.58
56	2107	16383	7
57	2205	22095	9.45
58	2095	16164	6.91
59	2180	19458	8.32
60	2119	15569	6.66
61	2202	19804	8.47
62	2163	18748	8.02
63	2192	21481	9.18
64	2170	18032	7.71
65	2222	22984	9.83
66	2106	16378	7
67	2203	22267	9.52
68	2184	19434	8.31
69	2201	19241	8.23
70	2140	16210	6.93
71	2183	20463	8.75
72	2136	15461	6.61
73	2159	15724	6.72
74	2056	15565	6.65
75	2151	18192	7.78
76	2188	19944	8.53
77	2132	17141	7.33
78	2112	17167	7.34
79	2137	18579	7.94
80	2113	16102	6.88
81	2102	17071	7.3
82	2093	15798	6.75
83	2082	14038	6
84	2087	16988	7.26
85	2063	14695	6.28
86	2118	19101	8.17
87	2083	15652	6.69
88	2110	15463	6.61
89	2067	11646	4.98
90	2106	17053	7.29
91	2059	14732	6.3
92	2179	19483	8.33
93	2094	14284	6.11
94	2188	20023	8.56
95	2120	15734	6.73
96	2209	18797	8.04
97	2139	27110	11.59
98	2178	20854	8.92
99	2144	16869	7.21
100	2154	17210	7.36
101	2175	16901	7.23
102	2174	19830	8.48
103	2107	15821	6.76
104	2139	17414	7.45
105	2093	13853	5.92
106	2135	17500	7.48
107	2129	16108	6.89
108	2179	21387	9.14
109	2108	14572	6.23
110	2123	18205	7.78
111	2133	17285	7.39
112	2137	21646	9.25
Average of offspring			7.72
