# Supplementary material for: QTL Mapping of Fiber-Related Traits Based on a High-Density Genetic Map in Flax (Linum usitatissimum L.)
Source: Front Plant Sci. 2018 Jul 17;9:885. doi: 10.3389/fpls.2018.00885 (PMC6056681; doi:10.3389/fpls.2018.00885)
Supplement: Presentation S1 — Haplotype map of the genetic maps. Each row represents a marker. Markers are ranked in accordance with the map order. Each of the two columns represents an individual plant allelic set, with green and blue shading of columns representing the parental alleles. The white column represents that the source of alleles cannot be confirmed. The gray columns represent the deleted alleles. [file Presentation_1.ZIP]

Archive with 16 entries (15 files):
- supplementary material presentation 1/
- supplementary material presentation 1/LG1.haplo.png
- supplementary material presentation 1/LG10.haplo.png
- supplementary material presentation 1/LG11.haplo.png
- supplementary material presentation 1/LG12.haplo.png
- supplementary material presentation 1/LG13.haplo.png
- supplementary material presentation 1/LG14.haplo.png
- supplementary material presentation 1/LG15.haplo.png
- supplementary material presentation 1/LG2.haplo.png
- supplementary material presentation 1/LG3.haplo.png
- supplementary material presentation 1/LG4.haplo.png
- supplementary material presentation 1/LG5.haplo.png
- supplementary material presentation 1/LG6.haplo.png
- supplementary material presentation 1/LG7.haplo.png
- supplementary material presentation 1/LG8.haplo.png
- supplementary material presentation 1/LG9.haplo.png
