# Supplementary material for: QTL Mapping of Fiber-Related Traits Based on a High-Density Genetic Map in Flax (Linum usitatissimum L.)
Source: Front Plant Sci. 2018 Jul 17;9:885. doi: 10.3389/fpls.2018.00885 (PMC6056681; doi:10.3389/fpls.2018.00885)
Supplement: Presentation S2 — Heat map of the genetic maps. Markers of each row and column are ranked according to the map order; each small square represents the rate of recombination (r) between the two markers. [file Presentation_2.ZIP]

Archive with 16 entries (15 files):
- supplementary material presentation 2/
- supplementary material presentation 2/LG1.heatMap.png
- supplementary material presentation 2/LG10.heatMap.png
- supplementary material presentation 2/LG11.heatMap.png
- supplementary material presentation 2/LG12.heatMap.png
- supplementary material presentation 2/LG13.heatMap.png
- supplementary material presentation 2/LG14.heatMap.png
- supplementary material presentation 2/LG15.heatMap.png
- supplementary material presentation 2/LG2.heatMap.png
- supplementary material presentation 2/LG3.heatMap.png
- supplementary material presentation 2/LG4.heatMap.png
- supplementary material presentation 2/LG5.heatMap.png
- supplementary material presentation 2/LG6.heatMap.png
- supplementary material presentation 2/LG7.heatMap.png
- supplementary material presentation 2/LG8.heatMap.png
- supplementary material presentation 2/LG9.heatMap.png
